# Supplementary material for: Effects of two types of Coccomyxa sp. KJ on in vitro ruminal fermentation, methane production, and the rumen microbiota
Source: PLoS One. 2024 Aug 22;19(8):e0308646. doi: 10.1371/journal.pone.0308646 (PMC11341058; doi:10.1371/journal.pone.0308646)
Supplement: S1 Table — 1Taxa with significant differences between CON and other treatments (adjusted P < 0.05). 2Treatments with higher or lower abundance compared to CON. (XLSX) [file pone.0308646.s003.xlsx]

## Sheet: Sheet1
S1 Table Relative abundance (%) of each taxa at phylum and genus level in treatments.
Taxonomy1		Relative abundance (%)					Difference2
Phylum	Genus	CON	KJ1_L	KJ1_H	KJ2_L	KJ2_H	High	Low
Actinobacteriota	Denitrobacterium	0.0108025	0.0267537	0.0210974	0.0377206	0.0286095	KJ2_L
Bacteroidota	Bacteroidales_RF16_group	1.24264	1.1058	0.771219	0.949954	0.790463		KJ1_H
Bacteroidota	Bacteroidales_BS11_gut_group	0.117376	0.114794	0.0878667	0.07264	0.0488004		KJ2_H
Firmicutes		33.8352	33.6632	40.0719	35.8681	36.0616	KJ1_H, KJ2_H
Firmicutes	[Eubacterium]_coprostanoligenes_group	0.59364	0.512375	0.499498	0.393096	0.282148		KJ2_H
Firmicutes	Asteroleplasma	1.45194	1.74655	1.30233	2.5611	2.07942	KJ2_L, KJ2_H
Firmicutes	Anaeroplasma	1.28353	1.14087	0.815637	1.14188	0.867769		KJ1_H
Firmicutes	Blautia	0	0.0248307	0.0384428	0.00947427	0.0032858	KJ1_H
Firmicutes	Butyrivibrio	1.28658	1.36651	3.23387	1.65071	1.88322	KJ1_H, KJ2_H
Firmicutes	Clostridia_UCG-014	1.09364	0.882194	0.836398	0.650606	0.612667		KJ2_L, KJ2_H
Firmicutes	FD2005	0.160337	0.147136	0.478215	0.368079	0.467123	KJ1_H, KJ2_L, KJ2_H
Firmicutes	Lachnoclostridium	0.628498	0.470224	1.05854	0.861032	1.08191	KJ2_H
Firmicutes	Lachnospiraceae_XPB1014_group	0.157833	0.146022	0.142559	0.0763826	0.0706649		KJ2_H
Firmicutes	Megasphaera	0.554772	0.700342	1.16265	1.24378	1.59681	KJ1_H, KJ2_L, KJ2_H
Firmicutes	probable_genus_10	0.0496501	0.0350681	0.0555292	0	0		KJ2_L, KJ2_H
Firmicutes	Pseudobutyrivibrio	2.36474	2.06878	3.58166	3.18681	3.80096	KJ2_H
Firmicutes	Saccharofermentans	0.409228	0.437178	0.315292	0.232261	0.174149		KJ2_H
Firmicutes	Selenomonas	6.78137	7.73168	7.71225	8.86307	9.87261	KJ2_H
Firmicutes	Shuttleworthia	0.466754	0.481413	1.01248	0.84042	1.07327	KJ1_H, KJ2_L, KJ2_H
Firmicutes	Succiniclasticum	3.28539	3.19868	4.68566	3.79997	3.67371	KJ1_H, KJ2_H
Firmicutes	UCG-001	1.18684	0.953671	0.717381	0.669528	0.484217		KJ2_H
Firmicutes	UCG-004	1.27996	1.24948	0.797847	1.05624	0.903836		KJ1_H
Firmicutes	UCG-010	0.355013	0.357146	0.187866	0.194254	0.121571		KJ1_H, KJ2_L, KJ2_H
Firmicutes	uncultured_Clostridia	0.103657	0.064294	0.0338979	0.0310367	0.0347748		KJ1_H, KJ2_L
Firmicutes	uncultured_Erysipelotrichales	0.0184364	0.0344333	0.0575853	0.0546385	0.0698057	KJ2_H
Firmicutes	XBB1006	0	0.00416688	0.0189935	0.0457683	0.0545576	KJ1_H, KJ2_L, KJ2_H
Verrucomicrobiota		0.576739	0.555227	0.303055	0.391475	0.219336		KJ1_H, KJ2_H
Verrucomicrobiota	WCHB1-41	0.588849	0.549442	0.305014	0.396014	0.212369		KJ1_H, KJ2_H
Patescibacteria		1.48637	1.22052	0.960186	0.911598	0.819602		KJ1_H, KJ2_L, KJ2_H
Patescibacteria	Candidatus_Saccharimonas	0.620508	0.50524	0.351679	0.343977	0.287172		KJ1_H, KJ2_L, KJ2_H
Proteobacteria	Ruminobacter	0.950228	0.918898	1.16646	1.36435	1.26437	KJ2_H
1Taxa with significant differences between CON and the other treatments (adjusted P < 0.05). 2Treatments with higher or lower abundance compared to CON
